# Supplementary material for: Can alterations in cathepsin levels restrain the development of skin cancer?: A bidirectional multivariate Mendelian-randomization study
Source: Medicine (Baltimore). 2024 Sep 20;103(38):e39628. doi: 10.1097/MD.0000000000039628 (PMC11419449; doi:10.1097/MD.0000000000039628)
Supplement: Supplementary file 1 [file medi-103-e39628-s001.xlsx]

## Sheet: Table S1
Exposure	SNP	chr.exposure	pos.exposure	other_allele.exposure	effect_allele.exposure	beta.exposure	se.exposure	pval.exposure	eaf.exposure	samplesize.exposure	F
Cathepsin B	rs75773690	1	24464363	G	A	-0.3945	0.0857	4.16869e-06	0.02192	3301	21.1901
	rs113646963	2	204530789	C	T	0.1996	0.0427	2.95121e-06	0.09708	3301	21.8507
	rs76089522	3	140389189	G	A	-0.1971	0.0421	2.88403e-06	0.10475	3301	21.9184
	rs200518932	3	151162527	C	C	-0.5167	0.11	2.63027e-06	0.01693	3301	22.0644
	rs13152767	4	122367502	G	A	0.4158	0.0867	1.62181e-06	0.02617	3301	23.0002
	rs36021960	7	47111670	G	A	0.1747	0.0374	3.01995e-06	0.12637	3301	21.8194
	rs11563944	7	89816334	A	G	0.1291	0.0278	3.54813e-06	0.26799	3301	21.5657
	rs1692819	8	11705448	G	A	0.4246	0.0274	5.24807e-54	0.29182	3301	240.137
	rs148930853	8	114408661	T	C	0.5516	0.1181	3.01995e-06	0.01211	3301	21.8147
	rs150811995	10	38633385	A	C	0.4603	0.1004	4.57088e-06	0.01878	3301	21.0191
	rs72863882	10	134275165	G	A	-0.2569	0.0475	6.45654e-08	0.08353	3301	29.251
	rs150370599	11	60718792	C	T	0.2183	0.0457	1.77828e-06	0.08341	3301	22.8179
	rs143557119	11	116385842	G	A	0.4327	0.0946	4.7863e-06	0.02199	3301	20.9214
	rs117345475	11	131588071	A	G	-0.4332	0.0933	3.46737e-06	0.02062	3301	21.5583
	rs117486267	15	25484738	T	C	-0.4003	0.0834	1.58489e-06	0.02486	3301	23.0377
	rs9905973	17	26735142	G	A	-0.1405	0.0276	3.54813e-07	0.271	3301	25.914
	rs147881440	17	80969815	G	A	-0.2331	0.051	4.7863e-06	0.06428	3301	20.8903
	rs200652433	18	73024506	C	T	0.3389	0.0684	7.24436e-07	0.04112	3301	24.5488
	rs7249773	19	18289760	G	A	0.1749	0.0351	6.0256e-07	0.15121	3301	24.8294
	rs1065853	19	45413233	G	T	0.2266	0.0463	1e-06	0.07778	3301	23.9529
Cathepsin E	rs149553686	2	197840502	T	C	0.2425	0.0525	3.89045e-06	0.06772	3301	21.3356
	rs13089837	3	5094952	T	C	-0.1152	0.025	4.16869e-06	0.49848	3301	21.2337
	rs189009983	4	102582604	C	T	0.7055	0.1541	4.67735e-06	0.00831	3301	20.9599
	rs57689619	4	189431921	A	G	-0.2078	0.0444	2.81838e-06	0.08618	3301	21.9041
	rs10900907	6	1448387	G	A	0.1188	0.0255	3.23594e-06	0.41707	3301	21.7046
	rs112918835	8	109846123	C	T	0.7062	0.1526	3.71535e-06	0.00706	3301	21.4164
	rs57135345	10	26671589	C	T	0.2535	0.0542	2.95121e-06	0.05697	3301	21.8755
	rs1936839	10	129433747	G	C	0.1562	0.0329	1.99526e-06	0.16937	3301	22.5408
	rs74677283	11	19486084	C	T	0.4379	0.0882	6.76083e-07	0.02151	3301	24.6498
	rs8066936	17	754600	G	A	-0.1492	0.0325	4.2658e-06	0.1792	3301	21.0752
	rs10401027	17	6858240	G	A	-0.1225	0.0259	2.23872e-06	0.45246	3301	22.3703
Cathepsin F	rs141177481	1	78678616	TA	T	-0.1537	0.0316	1.14815e-06	0.80938	3301	23.6578
	rs7564167	2	645190	A	G	-0.2649	0.0526	4.89779e-07	0.93594	3301	25.3625
	rs1260326	2	27730940	T	C	-0.1642	0.0252	6.91831e-11	0.59849	3301	42.4566
	rs115901379	2	106335628	T	G	0.4306	0.0927	3.38844e-06	0.02042	3301	21.5769
	rs58531759	3	65827134	T	G	-0.3722	0.0747	6.30957e-07	0.03949	3301	24.8263
	rs186369051	5	93830000	C	T	-0.4818	0.1026	2.63027e-06	0.01504	3301	22.0515
	rs183683891	6	133102456	C	T	-0.5242	0.1123	3.01995e-06	0.01536	3301	21.7889
	rs112526544	7	26300072	A	G	0.3801	0.0766	6.91831e-07	0.02831	3301	24.6228
	rs61866943	10	85428041	T	G	0.4969	0.1012	9.12011e-07	0.01874	3301	24.1089
	rs1791679	11	66337874	C	A	0.2349	0.0269	2.51189e-18	0.28947	3301	76.2538
	rs10745925	12	102218899	T	C	-0.2874	0.0268	9.12011e-27	0.29402	3301	115.002
	rs143015877	13	23327148	C	T	-0.1325	0.0287	3.98107e-06	0.25734	3301	21.3141
	rs9796775	16	9736917	A	G	-0.1172	0.0249	2.45471e-06	0.50502	3301	22.1542
Cathepsin G	rs114418234	2	155060275	A	C	0.3077	0.065	2.23872e-06	0.03719	3301	22.4093
	rs35594771	2	167837936	C	CT	0.3303	0.0705	2.81838e-06	0.03753	3301	21.9502
	rs147099093	3	37730576	G	A	0.4271	0.0885	1.38038e-06	0.02053	3301	23.2902
	rs192289769	3	134273074	C	G	-0.5468	0.1093	5.62341e-07	0.01364	3301	25.0275
	rs116142041	4	9787836	G	A	-0.3356	0.0665	4.57088e-07	0.03645	3301	25.4683
	rs4702448	5	7295725	C	A	0.1275	0.0265	1.44544e-06	0.66583	3301	23.1488
	rs497459	7	49838522	T	C	-0.1752	0.0368	1.94984e-06	0.86534	3301	22.6659
	rs62493038	8	12993071	C	T	-0.3391	0.0725	2.88403e-06	0.03503	3301	21.8766
	rs77893942	8	69507645	T	A	-0.376	0.0764	8.70964e-07	0.03128	3301	24.2208
	rs72773561	10	9677794	T	C	-0.2529	0.0528	1.69824e-06	0.05703	3301	22.9419
	rs35241999	12	11184504	A	G	0.4059	0.0869	2.95121e-06	0.02374	3301	21.8172
	rs117133380	14	107206586	C	A	0.5002	0.1065	2.63027e-06	0.01556	3301	22.0591
	rs56284011	17	43079322	G	C	-0.3136	0.0656	1.7378e-06	0.03943	3301	22.8531
Cathepsin H	rs35628511	1	24667702	C	T	-0.1253	0.0272	4.16869e-06	0.3116	3301	21.2209
	rs147991203	4	140256765	C	T	0.3758	0.0773	1.1749e-06	0.02671	3301	23.6349
	rs508807	7	152771726	G	C	-0.1511	0.032	2.39883e-06	0.81025	3301	22.2961
	rs62474230	8	3347249	G	C	-0.2377	0.0506	2.69153e-06	0.06195	3301	22.0677
	rs77977134	11	81603149	T	C	-0.2721	0.0583	3.01995e-06	0.0493	3301	21.7831
	rs12911554	15	51542757	C	T	-0.1198	0.0251	1.8197e-06	0.55027	3301	22.7807
	rs34843303	15	79234470	T	C	-1.1194	0.0344	1e-200	0.11403	3301	1058.9
	rs62013235	15	79246166	G	A	0.402	0.0432	1.34896e-20	0.091	3301	86.5934
	rs60018174	16	5452751	C	T	0.1956	0.0395	7.24436e-07	0.1159	3301	24.5213
	rs146037740	18	11507434	G	A	0.4736	0.0929	3.46737e-07	0.02292	3301	25.9891
	rs74342103	19	36003934	A	T	0.3766	0.0812	3.46737e-06	0.02583	3301	21.5104
Cathepsin O	rs146963690	2	156493388	T	G	0.6246	0.1322	2.29087e-06	0.0101	3301	22.3224
	rs149159018	3	132077351	A	G	0.7034	0.134	1.54882e-07	0.01105	3301	27.5547
	rs17288007	4	159878046	A	G	-0.2456	0.0521	2.45471e-06	0.06381	3301	22.2219
	rs181844705	5	75333560	A	G	0.4412	0.0905	1.09648e-06	0.02318	3301	23.767
	rs4297371	10	11249367	A	C	0.1453	0.0313	3.54813e-06	0.79306	3301	21.5498
	rs78943701	10	73736674	G	A	-0.479	0.1025	2.95121e-06	0.01536	3301	21.8385
	rs4076941	11	11261567	T	C	-0.1245	0.0262	2.13796e-06	0.36872	3301	22.5806
	rs2439803	11	129083967	A	G	0.1763	0.0351	5.12861e-07	0.15304	3301	25.2284
	rs10902420	12	132150183	A	G	-0.2097	0.0432	1.23027e-06	0.89909	3301	23.5629
	rs7140599	14	39942467	T	C	-0.1219	0.0251	1.1749e-06	0.57698	3301	23.5863
	rs1870736	15	88624621	C	G	0.1222	0.0249	9.33254e-07	0.42746	3301	24.0848
	rs9932172	16	7642591	C	T	0.1915	0.0401	1.7378e-06	0.10769	3301	22.806
	rs4843804	16	88156187	G	A	-0.3124	0.0673	3.46737e-06	0.0336	3301	21.5473
Cathepsin S	rs6657328	1	107433954	G	C	-0.1291	0.0283	4.89779e-06	0.7184	3301	20.8104
	rs41271951	1	150737220	A	G	-0.8605	0.0419	7.07946e-94	0.08349	3301	421.768
	rs13411643	2	60351132	T	C	0.1831	0.0364	5.01187e-07	0.13712	3301	25.3031
	rs4581957	2	174866439	G	A	-0.1775	0.0365	1.14815e-06	0.13414	3301	23.6489
	rs7614425	3	98174258	G	A	-0.2082	0.0436	1.8197e-06	0.09254	3301	22.8028
	rs10516855	4	90924478	T	C	-0.1969	0.0421	2.95121e-06	0.09552	3301	21.874
	rs989576	4	127182592	C	T	0.1307	0.0278	2.5704e-06	0.29843	3301	22.1035
	rs13150189	4	181239467	G	A	0.1556	0.0306	3.46737e-07	0.21113	3301	25.8569
	rs116623438	5	102689283	T	C	-0.43	0.0876	9.12011e-07	0.02023	3301	24.0951
	rs113108135	5	166659513	G	C	0.2349	0.0491	1.69824e-06	0.06933	3301	22.8877
	rs13196989	6	239373	C	T	-0.1758	0.0374	2.5704e-06	0.13099	3301	22.095
	rs13212873	6	143059208	T	C	0.5422	0.117	3.54813e-06	0.0116	3301	21.4757
	rs2470994	7	47430626	T	C	0.1304	0.0281	3.38844e-06	0.28088	3301	21.5349
	rs529565	9	136149500	T	C	-0.1315	0.0266	7.76247e-07	0.31269	3301	24.4393
	rs61870690	10	127523966	A	G	-0.3386	0.0684	7.24436e-07	0.04143	3301	24.5054
	rs12804405	11	24422062	G	A	0.612	0.129	2.0893e-06	0.01019	3301	22.5073
	rs1060435	11	68855595	A	G	-0.1291	0.0251	2.75423e-07	0.39793	3301	26.4548
	rs74804137	12	18017954	T	C	-0.5178	0.0987	1.58489e-07	0.01757	3301	27.5226
	rs73099998	12	58633987	C	T	-0.146	0.0308	2.18776e-06	0.20811	3301	22.4701
	rs77792819	12	94386245	A	G	0.3147	0.0661	1.94984e-06	0.04096	3301	22.6668
	rs1022239	13	65424046	A	T	0.1157	0.025	3.71535e-06	0.58887	3301	21.4184
	rs4313886	18	74370742	T	C	0.1687	0.0365	3.89045e-06	0.13446	3301	21.3621
	rs78767885	19	18112020	T	C	0.2238	0.0477	2.69153e-06	0.08725	3301	22.0132
	rs118010753	21	18833920	T	C	0.5018	0.1081	3.46737e-06	0.01437	3301	21.5481
Cathepsin L2	rs114113108	1	75257391	G	C	-0.5922	0.1172	4.36516e-07	0.0129	3301	25.5318
	rs1523319	3	2292279	C	G	-0.1292	0.0279	3.54813e-06	0.28541	3301	21.4445
	rs13068566	3	102862667	A	G	0.1157	0.0247	2.88403e-06	0.46617	3301	21.9418
	rs151179824	3	173226009	G	A	0.4449	0.0943	2.34423e-06	0.02158	3301	22.2588
	rs116407656	4	68099087	T	C	0.4014	0.0856	2.75423e-06	0.02439	3301	21.9891
	rs199544945	4	146928659	AT	A	0.1502	0.0274	4.36516e-08	0.66171	3301	30.0496
	rs34635662	7	27220271	C	CT	0.2286	0.0495	3.89045e-06	0.07724	3301	21.3276
	rs10817163	9	99902524	T	A	0.1983	0.0304	7.07946e-11	0.22045	3301	42.5499
	rs146867532	10	43225400	AT	A	-0.3356	0.0708	2.0893e-06	0.9668	3301	22.4687
	rs7898416	10	83700161	A	G	-0.2277	0.0489	3.23594e-06	0.0705	3301	21.6824
	rs117714361	12	109142132	A	G	-0.3452	0.0756	4.89779e-06	0.02685	3301	20.8496
	rs148608463	12	121413027	G	A	-0.1178	0.0257	4.57088e-06	0.35415	3301	21.0099
	rs2302837	17	6014176	A	G	-0.2541	0.0498	3.31131e-07	0.92494	3301	26.0346
Cathepsin Z	rs36128387	1	235460258	C	T	0.439	0.0914	1.54882e-06	0.02261	3301	23.0694
	rs148201372	3	32683740	A	T	-0.5187	0.1063	1.04713e-06	0.01546	3301	23.8104
	rs114675081	3	106826623	A	G	0.5153	0.1075	1.65959e-06	0.01467	3301	22.9775
	rs1135945	4	516586	G	A	0.1385	0.0301	4.16869e-06	0.20839	3301	21.1722
	rs7656806	4	138271322	A	C	-0.1276	0.0245	1.86209e-07	0.51592	3301	27.125
	rs770140	5	19430825	A	G	-0.1241	0.0265	2.81838e-06	0.64195	3301	21.9307
	rs298724	9	94023321	T	C	0.2482	0.0538	3.98107e-06	0.05507	3301	21.2833
	rs116920068	10	54555095	G	A	-0.3498	0.0749	3.01995e-06	0.0289	3301	21.811
	rs10761760	10	65179152	A	C	0.1321	0.0258	3.0903e-07	0.44944	3301	26.216
	rs4761709	12	93785170	A	G	0.1218	0.0249	1e-06	0.40882	3301	23.9274
	rs10745925	12	102218899	T	C	-0.3624	0.0266	2.29087e-42	0.29402	3301	185.615
	rs67845377	19	19275802	C	T	0.1675	0.0362	3.71535e-06	0.13855	3301	21.4098
	rs148370779	20	57602212	C	T	-1.7632	0.1105	2.5704e-57	0.01316	3301	254.612

## Sheet: Table S2
Expose	Cathepsin	SNPs	Inverse variance weighted		Pleiotropy(Q_pval)		Heterogeneity
			OR (95%CI)	p_value	MR Egger	Inverse variance weighted	egger_intercept	p_value
Skin Cancer	Cathepsin B	12	0.902(0.758,1.075)	0.660809	0.497756	0.588137	-0.000339465	0.991697
	Cathepsin E	12	1.116(0.951,1.309)	0.669506	0.14518	0.188448	-0.0148177	0.708249
	Cathepsin F	12	1.031(0.885,1.201)	0.54654	0.901083	0.770913	-0.0501816	0.145518
	Cathepsin G	12	1.046(0.886,1.236)	0.739905	0.506995	0.533841	0.0265201	0.423951
	Cathepsin H	12	1.074(0.911,1.265)	0.250336	0.729137	0.74438	0.0263855	0.42623
	Cathepsin O	12	0.996(0.83,1.196)	0.665973	0.288609	0.362024	0.00867842	0.807964
	Cathepsin S	12	0.997(0.822,1.209)	0.0942638	0.257405	0.158179	-0.0562994	0.143394
	Cathepsin L2	12	1.053(0.908,1.221)	0.65019	0.403833	0.443569	-0.0239779	0.477069
	Cathepsin Z	12	0.988(0.834,1.171)	0.399439	0.0190811	0.0299975	-0.00632009	0.8944
Non-Melanoma Skin Carcinoma	Cathepsin B	14	1.001(0.903,1.11)	0.9545	0.234137	0.10994	0.0429648	0.0892976
	Cathepsin E	14	0.981(0.868,1.11)	0.957039	0.185447	0.197618	-0.0197418	0.426869
	Cathepsin F	14	1.049(0.923,1.192)	0.27264	0.0214727	0.0104441	-0.039948	0.195859
	Cathepsin G	14	1.023(0.917,1.142)	0.636444	0.0349128	0.0443962	0.0152016	0.599408
	Cathepsin H	14	1.022(0.919,1.136)	0.397031	0.0615817	0.0874433	-0.0029914	0.913417
	Cathepsin O	14	0.992(0.91,1.081)	0.416887	0.376059	0.454866	0.00146579	0.946675
	Cathepsin S	14	1.056(0.938,1.188)	0.668036	0.872291	0.860038	0.0203897	0.344351
	Cathepsin L2	14	1.084(0.986,1.191)	0.324532	0.0825077	0.0767398	-0.0258208	0.344456
	Cathepsin Z	14	0.998(0.871,1.144)	0.153931	0.27751	0.346802	-0.00286202	0.901541
Basal Cell Carcinoma	Cathepsin B	126	0.991(0.871,1.127)	0.96836	0.542638	0.525455	0.00693608	0.1987
	Cathepsin E	126	1.051(0.924,1.194)	0.0805499	0.544848	0.474421	-0.0104299	0.0543171
	Cathepsin F	126	1.095(0.964,1.243)	0.103036	0.185763	0.179743	0.00644782	0.256894
	Cathepsin G	126	1.074(0.93,1.24)	0.98767	0.86425	0.840698	-0.0083195	0.12374
	Cathepsin H	126	1.01(0.895,1.139)	0.75442	0.78688	0.804069	-0.00131495	0.806911
	Cathepsin O	126	0.965(0.84,1.108)	0.271516	0.930188	0.938112	0.00121839	0.820791
	Cathepsin S	126	1.072(0.956,1.201)	0.938136	7.90943e-53	1.43724e-52	0.00323614	0.772586
	Cathepsin L2	126	1.004(0.883,1.142)	0.182553	0.324486	0.291591	0.00859902	0.121086
	Cathepsin Z	126	0.909(0.799,1.033)	0.233205	0.0688271	0.0239628	0.0170078	0.00442644
Melanoma	Cathepsin B	91	1.004(0.966,1.043)	0.845973	0.498291	0.520984	0.00406719	0.624025
	Cathepsin E	91	1.051(1.011,1.093)	0.0126515	0.39646	0.387717	-0.00954357	0.259021
	Cathepsin F	91	1.017(0.979,1.057)	0.390368	0.826473	0.777787	0.0145096	0.0827657
	Cathepsin G	91	1.007(0.969,1.047)	0.706459	0.788002	0.805188	0.00364369	0.660582
	Cathepsin H	91	1.012(0.968,1.058)	0.59814	0.0251011	0.0294749	-0.00146413	0.877608
	Cathepsin O	91	0.981(0.939,1.025)	0.394543	0.030914	0.0352622	0.00372095	0.693771
	Cathepsin S	91	1.015(0.975,1.055)	0.474139	0.376942	0.372275	0.00903322	0.287011
	Cathepsin L2	91	0.988(0.951,1.027)	0.541029	0.69905	0.706601	-0.00684249	0.410155
	Cathepsin Z	91	0.984(0.946,1.025)	0.443385	0.301635	0.278148	0.0117165	0.174666
Cutaneous Squamous Cell Carcinoma	Cathepsin B	215	1.051(0.948,1.165)	0.34781	0.174526	0.175726	0.00448004	0.353295
	Cathepsin E	215	1.076(0.969,1.194)	0.17293	0.0986383	0.102221	0.0035933	0.463806
	Cathepsin F	215	1.085(0.969,1.215)	0.158032	0.00157948	0.00147953	0.00590733	0.264398
	Cathepsin G	215	1.001(0.907,1.105)	0.986674	0.657655	0.559021	0.0114899	0.0135048
	Cathepsin H	215	1.154(1.045,1.273)	0.00459211	0.691421	0.655196	0.00797636	0.0851679
	Cathepsin O	215	1.111(1.006,1.226)	0.0368135	0.937119	0.916896	0.00883826	0.0566634
	Cathepsin S	215	1.024(0.907,1.157)	0.696913	1.79602e-06	1.9987e-06	0.00363762	0.522332
	Cathepsin L2	215	1.045(0.947,1.153)	0.383643	0.969658	0.946515	0.0110669	0.0172818
	Cathepsin Z	215	1.048(0.939,1.17)	0.401126	0.00781379	0.00876176	0.00154782	0.764234
